# Supplementary material for: Epigenetic modifications in developmental coordination disorder: association between DNA methylation and motor performance
Source: Front Cell Dev Biol. 2025 Sep 9;13:1647365. doi: 10.3389/fcell.2025.1647365 (PMC12454365; doi:10.3389/fcell.2025.1647365)
Supplement: Supplementary file 2 [file DataSheet2.xlsx]

## Sheet: Total motor scores
Probe	Univariate linear regression					Multiple linear regression
	Estimate	SE	P_value	Lower_CI	Upper_CI	Estimate	SE	P_value	Lower_CI	Upper_CI
cg18187326	0.382312	0.147964	0.0136328	0.0923025	0.672321	0.382282	0.153901	0.0177837	0.0806356	0.683928
cg11968956	0.323787	0.151502	0.0389105	0.0268431	0.620731	0.334072	0.157544	0.0409228	0.0252847	0.642859
cg13388253	0.308633	0.152311	0.0496086	0.0101033	0.607162	0.309984	0.161316	0.0626008	-0.0061953	0.626164
cg06449058	0.255571	0.15481	0.106797	-0.047857	0.559	0.270084	0.164892	0.110144	-0.053103	0.593272
cg04216475	-0.244802	0.155256	0.122929	-0.549103	0.0595002	-0.253785	0.161987	0.125935	-0.57128	0.0637101
cg17073989	-0.235799	0.155613	0.137761	-0.5408	0.0692018	-0.234677	0.162095	0.156333	-0.552383	0.0830288
cg11112615	0.229769	0.155844	0.148414	-0.0756855	0.535223	0.230974	0.164501	0.168861	-0.0914475	0.553395
cg08314849	0.220408	0.15619	0.166128	-0.085725	0.526541	0.214364	0.163603	0.198404	-0.106298	0.535025
cg20049730	0.218775	0.156249	0.169368	-0.0874732	0.525023	0.218231	0.16333	0.18989	-0.101896	0.538357
cg16667827	0.180038	0.157512	0.26	-0.128685	0.488761	0.209877	0.168408	0.220725	-0.120202	0.539956
cg10283362	0.178123	0.157567	0.265188	-0.130709	0.486955	0.176802	0.164091	0.288442	-0.144817	0.49842
cg04959182	0.169647	0.157807	0.288969	-0.139655	0.478949	0.17442	0.164651	0.296507	-0.148297	0.497136
cg05986449	0.16948	0.157812	0.289449	-0.13983	0.478791	0.172876	0.164944	0.301583	-0.150414	0.496166
cg16113883	-0.167798	0.157858	0.294335	-0.477199	0.141604	-0.173355	0.169704	0.313826	-0.505974	0.159264
cg08920032	0.165868	0.15791	0.300003	-0.143636	0.475371	0.183709	0.166164	0.276237	-0.141971	0.50939
cg11883129	-0.161255	0.158033	0.313832	-0.470999	0.148489	-0.167578	0.16471	0.315746	-0.49041	0.155254
cg09238666	0.159782	0.158071	0.318332	-0.150037	0.469601	0.163512	0.166379	0.332279	-0.16259	0.489614
cg10193422	-0.153212	0.158238	0.338891	-0.463358	0.156934	-0.158485	0.17213	0.36332	-0.49586	0.178889
cg03597174	-0.144339	0.158451	0.367924	-0.454904	0.166225	-0.175439	0.171756	0.31386	-0.512079	0.161202
cg23875752	-0.143976	0.15846	0.369142	-0.454558	0.166605	-0.172277	0.173173	0.326462	-0.511696	0.167143
cg16092154	0.140537	0.158539	0.380808	-0.170199	0.451274	0.140409	0.165495	0.401811	-0.183961	0.464778
cg02152351	0.139837	0.158555	0.38321	-0.170931	0.450604	0.149806	0.168771	0.380633	-0.180985	0.480597
cg14933993	-0.129608	0.158778	0.419295	-0.440812	0.181596	-0.133993	0.167917	0.430119	-0.46311	0.195124
cg24419094	0.122136	0.158929	0.446825	-0.189366	0.433637	0.12429	0.167289	0.462323	-0.203596	0.452176
cg22082780	0.117612	0.159017	0.463958	-0.194061	0.429285	0.109497	0.166866	0.515868	-0.21756	0.436554
cg03603331	-0.117537	0.159018	0.464247	-0.429213	0.194139	-0.151936	0.173755	0.38768	-0.492495	0.188623
cg11543899	0.117447	0.15902	0.464591	-0.194232	0.429126	0.113998	0.175202	0.519396	-0.229399	0.457394
cg22282916	0.116479	0.159038	0.468305	-0.195236	0.428194	0.113989	0.166672	0.49841	-0.212689	0.440667
cg12709880	0.106007	0.159226	0.509479	-0.206075	0.41809	0.10355	0.166378	0.537616	-0.222551	0.429651
cg12126686	-0.102005	0.159293	0.525683	-0.414219	0.210209	-0.109998	0.166882	0.514005	-0.437087	0.217092
cg01684255	0.09672	0.159377	0.54746	-0.21566	0.4091	0.113686	0.17068	0.509606	-0.220846	0.448219
cg06571226	-0.0929525	0.159435	0.563241	-0.405445	0.21954	-0.0784398	0.170526	0.648291	-0.412671	0.255791
cg11024728	0.0917596	0.159453	0.568282	-0.220767	0.404287	0.10777	0.172099	0.535128	-0.229543	0.445083
cg11053414	0.0883044	0.159503	0.582997	-0.224321	0.40093	0.0921924	0.166495	0.583191	-0.234139	0.418523
cg22275446	0.0766077	0.159658	0.634032	-0.236321	0.389537	0.127364	0.196222	0.520405	-0.25723	0.511958
cg03146219	-0.0645544	0.159794	0.688431	-0.377751	0.248642	-0.0750218	0.171211	0.663871	-0.410594	0.260551
cg13860573	0.0587303	0.159852	0.715304	-0.254579	0.37204	0.0473677	0.168664	0.78044	-0.283213	0.377949
cg25937052	0.0471598	0.15995	0.769679	-0.266342	0.360662	0.0545014	0.169482	0.749633	-0.277683	0.386686
cg14186948	-0.0306615	0.160053	0.849072	-0.344365	0.283042	-0.0539943	0.172106	0.755539	-0.391321	0.283333
cg12437013	0.0295506	0.160058	0.854481	-0.284164	0.343265	0.02466	0.174792	0.888592	-0.317933	0.367253
cg22110428	-0.0118633	0.160117	0.941316	-0.325692	0.301966	-0.0222484	0.180015	0.902326	-0.375078	0.330581
cg18634211	0.00451801	0.160127	0.977634	-0.30933	0.318366	0.023526	0.170348	0.890927	-0.310356	0.357408

## Sheet: Gross motor scores
Probe	Univariate linear regression					Multiple linear regression
	Estimate	SE	P_value	Lower_CI	Upper_CI	Estimate	SE	P_value	Lower_CI	Upper_CI
cg18187326	0.445715	0.143343	0.00349449	0.164763	0.726667	0.444403	0.147648	0.00475259	0.155012	0.733794
cg11968956	0.386284	0.147699	0.0126096	0.0967942	0.675774	0.405072	0.151329	0.0111223	0.108466	0.701677
cg03597174	-0.281947	0.153632	0.0741085	-0.583066	0.0191708	-0.35114	0.162566	0.0375093	-0.669769	-0.0325103
cg05986449	0.336101	0.150813	0.0316756	0.0405079	0.631694	0.330413	0.156653	0.0419483	0.0233723	0.637453
cg13388253	0.319453	0.151738	0.0417575	0.0220466	0.616859	0.311684	0.159746	0.0588589	-0.00141873	0.624787
cg04216475	-0.291074	0.153195	0.0648415	-0.591336	0.00918767	-0.30561	0.158022	0.0610076	-0.615332	0.00411267
cg10283362	0.308649	0.15231	0.049596	0.0101213	0.607177	0.303863	0.157384	0.0614235	-0.00460877	0.612335
cg08314849	0.314057	0.152026	0.045536	0.0160851	0.612028	0.300604	0.15833	0.0656567	-0.00972263	0.61093
cg20049730	0.298891	0.152808	0.0576566	-0.000613101	0.598395	0.293499	0.158567	0.0723951	-0.0172916	0.60429
cg08920032	0.265811	0.154368	0.093005	-0.0367495	0.568371	0.291534	0.160358	0.07739	-0.0227672	0.605835
cg11112615	0.295805	0.152962	0.0604133	-0.00400105	0.595611	0.290343	0.160401	0.0786334	-0.0240431	0.604729
cg16092154	0.284929	0.153491	0.0709728	-0.0159122	0.585771	0.282591	0.15892	0.0838195	-0.0288926	0.594075
cg17073989	-0.284622	0.153505	0.0712916	-0.585492	0.0162487	-0.280479	0.158617	0.0854878	-0.591368	0.0304096
cg04959182	0.255276	0.154823	0.107216	-0.0481765	0.558729	0.255734	0.160237	0.119237	-0.0583308	0.569798
cg22082780	0.254866	0.15484	0.107802	-0.0486209	0.558352	0.238776	0.16164	0.148314	-0.0780374	0.555589
cg14933993	-0.20102	0.156859	0.207576	-0.508464	0.106425	-0.207737	0.164382	0.214443	-0.529925	0.114451
cg16667827	0.164695	0.157942	0.303481	-0.144871	0.47426	0.20505	0.167115	0.227786	-0.122495	0.532595
cg16113883	-0.202848	0.156799	0.203386	-0.510174	0.104479	-0.196428	0.167547	0.248747	-0.524821	0.131964
cg01684255	0.180934	0.157485	0.257596	-0.127737	0.489605	0.195747	0.167148	0.249251	-0.131862	0.523357
cg24419094	0.182092	0.157451	0.254512	-0.126512	0.490696	0.187516	0.164219	0.261048	-0.134353	0.509384
cg22275446	0.112819	0.159106	0.482491	-0.199028	0.424667	0.21479	0.192425	0.27172	-0.162363	0.591944
cg10193422	-0.16297	0.157987	0.308644	-0.472625	0.146685	-0.187323	0.169853	0.277409	-0.520234	0.145589
cg11053414	0.179715	0.157521	0.26087	-0.129026	0.488457	0.179822	0.163083	0.277501	-0.139821	0.499464
cg12437013	0.190704	0.157189	0.232345	-0.117387	0.498795	0.172573	0.170986	0.319575	-0.16256	0.507706
cg22282916	0.171496	0.157756	0.283668	-0.137706	0.480697	0.157814	0.164266	0.343099	-0.164147	0.479775
cg13860573	0.179591	0.157525	0.261205	-0.129157	0.48834	0.157711	0.16537	0.346602	-0.166414	0.481836
cg12709880	0.159951	0.158066	0.317813	-0.149859	0.469761	0.153914	0.163886	0.353911	-0.167302	0.47513
cg06449058	0.136429	0.158631	0.395025	-0.174488	0.447345	0.154948	0.167527	0.361169	-0.173405	0.4833
cg09238666	0.14165	0.158514	0.37701	-0.169037	0.452337	0.145281	0.165433	0.385664	-0.178967	0.469529
cg12126686	-0.139951	0.158552	0.382816	-0.450714	0.170811	-0.14056	0.164835	0.399449	-0.463637	0.182518
cg02152351	0.144482	0.158448	0.367446	-0.166076	0.45504	0.137812	0.167624	0.416406	-0.190732	0.466355
cg11543899	0.160012	0.158065	0.317626	-0.149795	0.469819	0.138045	0.173244	0.430779	-0.201514	0.477604
cg25937052	0.110863	0.159141	0.490164	-0.201054	0.422779	0.131271	0.166887	0.436671	-0.195827	0.45837
cg11024728	0.129905	0.158771	0.418221	-0.181287	0.441097	0.133438	0.170149	0.438027	-0.200053	0.46693
cg23875752	-0.125404	0.158864	0.434664	-0.436777	0.18597	-0.129838	0.172729	0.457125	-0.468387	0.208711
cg11883129	-0.0938318	0.159422	0.559539	-0.406298	0.218635	-0.0934286	0.16494	0.57461	-0.416712	0.229855
cg03603331	-0.0492555	0.159934	0.759741	-0.362726	0.264215	-0.0799019	0.173622	0.648135	-0.4202	0.260396
cg14186948	0.00635195	0.160125	0.96856	-0.307493	0.320197	-0.0350688	0.170809	0.838487	-0.369855	0.299717
cg06571226	-0.0528718	0.159904	0.742681	-0.366284	0.26054	-0.0308199	0.169528	0.85676	-0.363094	0.301455
cg18634211	-0.0299129	0.160056	0.852716	-0.343624	0.283798	-0.00968297	0.16897	0.954618	-0.340864	0.321498
cg03146219	-0.0193336	0.160098	0.9045	-0.333126	0.294459	-0.00932937	0.170233	0.956598	-0.342987	0.324328
cg22110428	-0.00975017	0.160121	0.951756	-0.323586	0.304086	-0.00125362	0.178557	0.994437	-0.351226	0.348719

## Sheet: Fine motor scores
Probe	Univariate linear regression					Multiple linear regression
	Estimate	SE	P_value	Lower_CI	Upper_CI	Estimate	SE	P_value	Lower_CI	Upper_CI
cg12437013	-0.334994	0.150876	0.0322771	-0.630711	-0.0392768	-0.319286	0.163979	0.059355	-0.640684	0.00211317
cg06449058	0.304428	0.152528	0.0529633	0.00547398	0.603383	0.302013	0.160845	0.068547	-0.0132427	0.617268
cg16092154	-0.247443	0.155149	0.118812	-0.551534	0.0566478	-0.24402	0.159708	0.135275	-0.557048	0.0690085
cg05986449	-0.227638	0.155924	0.15232	-0.533249	0.0779737	-0.207709	0.161432	0.206422	-0.524115	0.108697
cg13860573	-0.221871	0.156137	0.163263	-0.5279	0.0841573	-0.216154	0.162544	0.191944	-0.534741	0.102433
cg11053414	-0.196137	0.157018	0.219059	-0.503893	0.111618	-0.185217	0.16195	0.260312	-0.50264	0.132206
cg22082780	-0.189128	0.157238	0.236301	-0.497315	0.119059	-0.184223	0.162642	0.264832	-0.503002	0.134555
cg01684255	-0.187592	0.157285	0.240198	-0.495872	0.120687	-0.171731	0.166892	0.310347	-0.498839	0.155378
cg03603331	-0.183019	0.157423	0.25206	-0.491569	0.125531	-0.217482	0.169299	0.207137	-0.549309	0.114345
cg03597174	0.170364	0.157787	0.286905	-0.138899	0.479627	0.21749	0.167924	0.203506	-0.111641	0.546622
cg08920032	-0.162993	0.157987	0.308574	-0.472647	0.146661	-0.16259	0.164381	0.329213	-0.484777	0.159597
cg10283362	-0.161806	0.158018	0.312159	-0.471521	0.14791	-0.156787	0.162296	0.340462	-0.474887	0.161313
cg04959182	-0.160774	0.158045	0.315296	-0.470542	0.148994	-0.148728	0.162987	0.367568	-0.468183	0.170726
cg08314849	-0.15634	0.158159	0.329003	-0.466332	0.153652	-0.152241	0.163157	0.356988	-0.472029	0.167547
cg03146219	-0.151262	0.158286	0.345148	-0.461502	0.158978	-0.201142	0.165915	0.233284	-0.526335	0.12405
cg11883129	-0.150716	0.158299	0.34691	-0.460982	0.15955	-0.168752	0.162308	0.30541	-0.486876	0.149371
cg14933993	0.137851	0.158599	0.390068	-0.173004	0.448706	0.141628	0.165352	0.397374	-0.182462	0.465717
cg22110428	-0.124785	0.158877	0.436953	-0.436183	0.186613	-0.189121	0.174716	0.286251	-0.531566	0.153323
cg12126686	0.120878	0.158954	0.451554	-0.190672	0.432428	0.100434	0.164692	0.545804	-0.222362	0.42323
cg23875752	-0.11914	0.158988	0.458132	-0.430756	0.192476	-0.186947	0.170257	0.279482	-0.52065	0.146756
cg24419094	-0.117565	0.159018	0.464141	-0.429239	0.19411	-0.124273	0.164915	0.456017	-0.447506	0.198961
cg13388253	0.117526	0.159018	0.46429	-0.19415	0.429202	0.129548	0.165619	0.439206	-0.195064	0.454161
cg20049730	-0.11349	0.159094	0.479873	-0.425314	0.198333	-0.106887	0.164028	0.51877	-0.428381	0.214607
cg22275446	-0.113324	0.159097	0.480522	-0.425153	0.198506	-0.20363	0.191626	0.295021	-0.579217	0.171957
cg25937052	-0.106958	0.15921	0.505668	-0.419009	0.205093	-0.124194	0.166068	0.459408	-0.449688	0.201299
cg12709880	-0.099349	0.159336	0.536573	-0.411647	0.212949	-0.0959293	0.164156	0.562611	-0.417676	0.225817
cg22282916	-0.0833979	0.15957	0.604181	-0.396156	0.22936	-0.0659895	0.165041	0.69164	-0.38947	0.257491
cg04216475	0.079401	0.159623	0.621679	-0.233459	0.392261	0.0834236	0.164492	0.615137	-0.238981	0.405828
cg06571226	-0.0737808	0.159692	0.646634	-0.386777	0.239215	-0.0658235	0.168279	0.697987	-0.39565	0.264003
cg11112615	-0.0722748	0.159709	0.653388	-0.385305	0.240756	-0.0637056	0.166245	0.703823	-0.389546	0.262135
cg11024728	-0.0595542	0.159844	0.71148	-0.372848	0.25374	-0.023091	0.170572	0.89307	-0.357412	0.31123
cg17073989	0.044575	0.159969	0.781987	-0.268964	0.358114	0.0410341	0.164274	0.80417	-0.280944	0.363012
cg11968956	-0.0426024	0.159983	0.791416	-0.356169	0.270964	-0.0504946	0.164544	0.760706	-0.373	0.272011
cg18634211	0.0410474	0.159993	0.798869	-0.272539	0.354634	0.0585223	0.167728	0.729189	-0.270225	0.38727
cg16667827	0.0406914	0.159996	0.800578	-0.2729	0.354283	0.0415296	0.169457	0.80779	-0.290606	0.373665
cg10193422	-0.0401441	0.159999	0.803207	-0.353742	0.273454	0.00396998	0.17171	0.981682	-0.332581	0.340521
cg02152351	0.0304164	0.160054	0.850265	-0.28329	0.344122	0.0687554	0.167833	0.684479	-0.260197	0.397708
cg09238666	0.0292177	0.16006	0.856103	-0.284499	0.342935	0.0293755	0.166168	0.86067	-0.296313	0.355064
cg18187326	-0.0218368	0.16009	0.892204	-0.335613	0.29194	-0.0206889	0.164204	0.900437	-0.342529	0.301152
cg16113883	0.010099	0.16012	0.950032	-0.303736	0.323934	-0.0116729	0.169729	0.94555	-0.344341	0.320995
cg11543899	-0.00465481	0.160126	0.976957	-0.318503	0.309193	0.0226568	0.173726	0.896962	-0.317845	0.363159
cg14186948	-0.0015893	0.160128	0.992132	-0.31544	0.312261	0.015696	0.169912	0.92691	-0.317332	0.348724
